# Supplementary material for: Behavioural and cognitive mechanisms of Developmental Topographical Disorientation
Source: Sci Rep. 2020 Dec 1;10:20932. doi: 10.1038/s41598-020-77759-8 (PMC7708628; doi:10.1038/s41598-020-77759-8)
Supplement: Supplementary file 2 — Supplementary Information 2. [file 41598_2020_77759_MOESM2_ESM.xlsx]

## Sheet: Sheet1
	n					M (SD)
	Controls		DTD			Controls		DTD				Analysis of effects – BF(incl) – Across matched models†
	F	M	F	M		F	M	F	M	unit		DTDgroup	Sex	Age	DTD*Gender	DTD*Age	Gender*Age	DTD*Gender*Age
Questionnaires
Age	986	638	1015	196		27.80(12.44)	31.01(13.19)	35.79(13.33)	35.00(12.42)	years		4.808e+37	32.994	-----	19.785	-----	-----	-----
Santa Barbara Sense of Direction Scale	968	624	1009	194		68.61(15.04)	76.33(14.41)	37.12(12.40)	40.47(12.25)	SumLikert		infinity	3.541e+19	2.345e+19	3.253	188.731	0.418	0.096
Navigational Self-Assessment
Recognizing Faces *	839	600	992	194		2.40(1.44)	2.57(1.55)	3.11(1.84)	2.97(1.83)	Likert		227500000000	0.059	215400000000	0.284	0.434	0.088	0.132
Identifying Facial Expression or Gender	838	600	992	193		5.91(1.32)	5.61(1.37)	5.86(1.52)	5.66(1.60)	Likert		0.047	337.767	0.046	0.093	0.073	0.161	0.104
Recognizing Objects *	838	600	992	193		1.77(1.05)	1.84(1.13)	2.13(1.56)	2.14(1.53)	Likert		8071000000	0.085	430.364	0.106	0.071	0.108	0.62
Recognizing Places *	838	600	992	193		1.84(0.97)	1.84(1.07)	3.67(1.83)	3.52(1.70)	Likert		3.561e+172	0.06	0.386	0.156	0.07	0.178	0.84
Imagining Faces *	838	599	992	193		2.51(1.47)	2.73(1.51)	3.22(1.83)	3.43(1.93)	Likert		4.866e+18	3.21	0.299	0.076	0.128	0.072	0.106
Imagining Objects *	837	600	992	193		2.20(1.21)	2.22(1.15)	2.79(1.63)	2.88(1.67)	Likert		4.584e+22	0.056	0.049	0.084	0.126	0.103	0.168
Imagining Places	838	599	992	193		5.71(1.28)	5.71(1.25)	4.23(1.87)	4.16(1.77)	Likert		3.658e+107	0.05	0.156	0.081	0.106	0.17	0.106
Discriminating Left and Right *	837	600	992	193		2.68(1.77)	2.15(1.54)	3.56(2.15)	2.87(1.94)	Likert		3.162e+23	1057000000	0.05	0.114	0.101	0.079	0.122
GPS use for familiar destinations *	838	599	992	193		5.94(1.50)	5.96(1.48)	3.10(2.11)	3.08(2.08)	Likert		2.318e+258	0.049	22.45	0.078	0.252	0.092	0.444
GPS use for unfamiliar destinations *	838	600	992	193		2.87(2.01)	3.26(2.07)	1.66(1.60)	1.79(1.70)	Likert		1.453e+72	6.234	3.112e+21	0.102	3107.98	0.864	0.307
Positive and Negative Affect Schedule – Positive	200	106	260	38		34.73(6.37)	34.83(6.10)	34.54(6.04)	32.34(7.11)	SumLikert		0.235	0.14	0.54	0.511	0.149	0.311	0.211
Positive and Negative Affect Schedule – Negative	200	106	260	38		21.33(6.61)	21.07(6.11)	23.56(7.66)	25.82(7.70)	SumLikert		2525000	0.135	7237.98	0.347	0.181	0.151	0.46
Lubben’s Social Network Scale	200	106	260	38		47.73(9.54)	44.52(8.40)	46.15(8.85)	39.53(11.14)	SumLikert		0.625	2266.76	7.076	0.731	0.448	0.328	0.526
Core Self-Evaluations Scale *	181	94	228	29		30.46(9.09)	31.25(10.06)	31.45(8.72)	37.00(9.63)	SumLikert		8.776	0.953	28.851	1.004	0.178	0.231	0.589
New General Self-Efficacy Scale *	181	94	228	29		18.50(6.67)	18.78(7.44)	18.50(6.67)	22.35(7.31)	SumLikert		0.179	0.377	0.553	1.277	0.998	0.176	0.383
Rosenberg Self-Esteem Scale *	181	94	228	29		18.60(6.80)	18.53(6.76)	18.26(6.31)	22.14(7.34)	SumLikert		0.463	0.234	70.118	1.711	0.276	0.151	0.593
Relationship Assessment Scale	91	47	165	17		29.70(5.01)	30.34(4.83)	28.98(5.39)	25.82(6.52)	SumLikert		0.749	0.172	0.439	2.591	0.249	1.395	0.52
Levenson’s Locus of Control	181	94	228	29		12.43(3.69)	11.93(3.63)	11.97(3.84)	11.86(4.47)	SumLikert		0.144	0.145	0.14	0.194	0.2	0.275	0.276
IPIP 60-item Extraversion Scale	180	91	223	28		195.67(27.81)	189.43(32.12)	183.19(32.81)	164.96(39.18)	SumLikert		49.203	6.092	19.765	0.581	0.161	0.521	0.576
IPIP 60-item Neuroticism Scale	180	91	223	28		160.81(32.98)	149.33(30.21)	165.40(36.06)	178.82(41.53)	SumLikert		1341.58	0.245	450.157	4.972	0.203	0.226	0.812
Interactive Tasks
Cambridge Face Memory Task – Accuracy – %	94	97	199	38		76.1(15.2)	76.1(12.9)	74.6(13.1)	73.6(13.6)	%		0.247	0.119	0.108	0.177	0.302	0.185	0.254
Cambridge Face Memory Task – Median RT – ln(s)						8.02(0.39)	8.01(0.31)	8.09(0.29)	8.11(0.28)	ln(s)		0.136	0.12	114700000	0.184	0.241	0.149	0.198
Four Mountains Task – Accuracy – %	242	148	188	31		62.1(13.7)	67.1(13.2)	57.7(14.0)	58.4(14.7)	%		542.562	14.349	0.118	0.397	0.174	0.167	0.359
Four Mountains Task – Median RT – ln(s)						9.00(0.39)	9.00(0.37)	8.96(0.37)	9.05(0.32)	ln(s)		0.338	0.115	1.82	0.306	0.156	0.151	0.24
Spatial Configuration Task – Accuracy – %	292	159	189	32		55.8(21.5)	59.3(23.8)	43.2(18.3)	48.7(19.4)	%		2495.24	2.194	280.365	0.205	0.214	0.219	0.236
Spatial Configuration Task – Median RT – ln(s)						8.01(0.56)	7.82(0.63)	8.02(0.63)	7.98(0.70)	ln(s)		0.156	14.342	53.293	0.381	0.311	0.133	0.264
Mental Rotation Task – Accuracy – %	250	152	210	37		77.7(11.8)	85.0(10.2)	76.9(13.9)	82.6(10.4)	%		0.169	76910000	0.101	0.191	2.265	0.183	0.572
Mental Rotation Task – Median RT – ln(s)						8.50(0.53)	8.43(0.47)	8.57(0.53)	8.79(0.52)	ln(s)		0.122	0.113	121517	7.231	0.122	0.141	0.276
Cognitive Map Test – trials *	390	208	298	49		10.42(6.66)	9.15(6.62)	15.79(6.12)	15.67(5.63)	trials		4.178e+16	1.374	320800000	0.415	0.132	0.123	0.152
* higher scores in this row indicate lower performance or less of the measured trait or variable.
† compares models that contain the effect to equivalent models stripped of the effect
